# Supplementary material for: Protein Quality and Protein Digestibility of Vegetable Creams Reformulated with Microalgae Inclusion
Source: Foods. 2023 Jun 16;12(12):2395. doi: 10.3390/foods12122395 (PMC10297650; doi:10.3390/foods12122395)
Supplement: Supplementary file 1 [file foods-12-02395-s001.zip]

Archive with 1 entries (1 files):
- foods-2445050-supplementary.pdf
